# Supplementary material for: European Turtle Dove Population Trend in Greece Using Hunting Statistics of the Past 16-Year Period as Indices
Source: Animals (Basel). 2022 Feb 3;12(3):368. doi: 10.3390/ani12030368 (PMC8833609; doi:10.3390/ani12030368)
Supplement: Supplementary file 1 [file animals-12-00368-s001.zip]

Archive with 1 entries (1 files):
- animals-1448465-supplementary.csv
