# Supplementary material for: European Turtle Dove Population Trend in Greece Using Hunting Statistics of the Past 16-Year Period as Indices
Source: Animals (Basel). 2022 Feb 3;12(3):368. doi: 10.3390/ani12030368 (PMC8833609; doi:10.3390/ani12030368)
Supplement: Supplementary file 1 [file animals-12-00368-s001.zip › animals-1448465-supplementary.csv]

Hunting period	2004-05	2004-05	2004-05	2005-06	2005-06	2005-06	2006-07	2006-07	2006-07	2007-08	2007-08	2007-08	2008-09	2008-09	2008-09	2009-10	2009-10	2009-10	2010-11	2010-11	2010-11	2011-12	2011-12	2011-12	2012-13	2012-13	2012-13	2013-14	2013-14	2013-14	2014-15	2014-15	2014-15	2015-16	2015-16	2015-16	2016-17	2016-17	2016-17	2017-18	2017-18	2017-18	2018-19	2018-19	2018-19	2019-20	2019-20	2019-20
Weeks	Hunting opportunity per hour	% outings	% huning harvest	Hunting opportunity per hour	% outings	% huning harvest	Hunting opportunity per hour	% outings	% huning harvest	Hunting opportunity per hour	% outings	% huning harvest	Hunting opportunity per hour	% outings	% huning harvest	Hunting opportunity per hour	% outings	% huning harvest	Hunting opportunity per hour	% outings	% huning harvest	Hunting opportunity per hour	% outings	% huning harvest	Hunting opportunity per hour	% outings	% huning harvest	Hunting opportunity per hour	% outings	% huning harvest	Hunting opportunity per hour	% outings	% huning harvest	Hunting opportunity per hour	% outings	% huning harvest	Hunting opportunity per hour	% outings	% huning harvest	Hunting opportunity per hour	% outings	% huning harvest	Hunting opportunity per hour	% outings	% huning harvest	Hunting opportunity per hour	% outings	% huning harvest
20-26 AUG				4,933906495	31,2909261	49,82758762	3,964316511	30,79518072	48,0896865	4,476760489	30,65155807	44,01887258	3,937520449	34,52322738	51,09173976	5,124976584	31,62317559	44,40228131	4,10089959	29,51961863	45,05676855	4,888535773	30,7277628	48,4461444	4,437752999	31,69620253	46,32326283	3,875672111	32,37068966	48,76955534	3,917454122	30,77597545	44,16999155	4,206743087	29,57142857	44,61256817	5,774078735	30,58769088	47,49742705	4,502525354	30,61007958	44,56268182	5,214198254	33,5567471	52,44320861	3,9396	33,29646018	52,41472351
27 AUG-2 SEP	5,003166188	28,20242488	45,15737298	2,033058417	15,10757717	10,51879336	2,606534147	15,85542169	11,78461927	3,378638973	16,14730878	11,80605562	2,118858869	15,55012225	10,99261936	3,203627143	15,5683326	10,99965709	2,454030267	13,0546388	9,423009708	2,778413522	13,11769991	10,44728691	2,504325461	14,43037975	10,08600135	2,149376156	14,26724138	11,57296464	2,191819711	14,64270057	9,773745222	2,501924002	12,14285714	9,997880254	2,795767125	14,39148542	12,30021794	3,696877091	14,53580902	14,16296643	2,765070028	15,81769437	10,57775176	2,3122	13,21902655	11,0200632
3-9 SEP	2,862480297	34,26462836	24,47670666	3,379761905	26,05238541	19,03989647	1,812613868	25,39759036	15,75586287	3,012027919	28,04532578	18,17851387	1,982338804	22,83618582	14,46494093	3,10325765	21,93719593	14,01854467	2,442628326	24,01906857	15,18078333	3,3434867	24,07906559	15,34528755	3,192174793	22,43037975	19,97842624	2,214607787	21,63793103	16,01944442	2,806476126	21,92021043	14,81801094	2,676437101	20,80952381	14,83938103	2,797927566	20,86996761	12,51740525	4,17430848	24,82758621	19,46338344	2,256795305	20,68811439	14,76616746	2,2328	21,62610619	13,23530956
10-16 SEP	3,137861145	26,09383237	21,84439133	1,875377902	18,24134705	12,93174763	3,071620454	19,22891566	16,54948326	4,833491974	17,79036827	19,51925385	2,546648354	16,23471883	13,78018927	8,597147315	21,53914197	25,27120861	3,1707238	23,79904657	22,37207866	2,983711693	20,84456424	19,00821635	2,115752513	18,48101266	14,41410411	14,42181174	19,35344828	14,19823431	3,178928981	21,65716791	22,55490417	3,432386332	24,42857143	22,6269439	3,631767906	24,80333179	22,87958591	2,358527371	21,16710875	17,37879293	2,345625047	19,52636282	15,61173716	1,9629	20,29867257	16,60227404
17-23 SEP	1,954912108	6,642066421	4,45095739	2,083857746	5,519176801	4,334062298	1,486534646	5,060240964	4,074512553	1,343343496	4,815864023	4,193670061	1,275613079	7,090464548	4,618862125	2,535097789	6,45731977	4,333049376	1,490914867	7,517418409	5,656808005	2,374690119	8,176100629	5,186310864	2,146248616	9,367088608	7,255779926	1,86122035	8,060344828	5,669371719	1,528103144	7,803594915	5,735677402	1,99220694	8,714285714	4,798335036	1,675843657	6,293382693	3,219215401	2,252030041	6,684350133	3,250051788	1,211890403	7,193923146	4,280696619	1,5545	8,296460177	5,030499008
24-30 SEP	1,646395845	2,530311017	1,488101196	2,166118326	2,572497661	2,580042755	3,846826148	2,409638554	2,638982885	1,331563707	2,152974504	2,098549532	1,490666667	2,640586797	2,036931822	0,857469655	2,255639098	0,69269837	1,788584383	1,576824349	1,883316663	0,59953824	2,470799641	1,269485047	1,507364341	2,227848101	1,294959803	1,384313725	2,327586207	1,347110414	1,366182405	2,630425252	2,696121247	2,109871032	2,80952381	2,604590214	1,080945419	2,730217492	1,548310934	1,187056738	1,591511936	1,016851453	0,84592803	2,055406613	1,453322926	0,958	2,544247788	1,303425758
1-7 OCT	1,022103593	1,054296257	0,700675451	1,344444444	0,701590271	0,48119845	1,146666667	0,963855422	0,978977522	0,454166667	0,283286119	0,102870075	2,573670635	0,97799511	2,905523151	3,550694444	0,442282176	0,076147693	1,46	0,366703337	0,36400238	1,075757576	0,539083558	0,297245279	1,672569444	0,860759494	0,587404447	4,136363636	0,99137931	1,056026254	0,785714286	0,306882946	0,209624562	2,933730159	0,857142857	0,443219702	0,805555556	0,277649236	0,037837511	0,47962963	0,477453581	0,135099839	1,929583333	1,027703307	0,772395401	1,7222	0,442477876	0,209975958
8-14-OCT	2	0,527148129	0,560540361	0,895454545	0,514499532	0,286671417	0,567460317	0,289156627	0,12769272	0,75	0,113314448	0,08229606	1,25	0,146699267	0,108999696	5,4	0,17691287	0,206335685	0,395833333	0,146681335	0,063304762	3,75	0,04492363	0	3,34375	0,506329114	0,060075455	4,971062271	0,603448276	1,218491832	0,430555556	0,263042525	0,041924912	0,666666667	0,666666667	0,077081687	1	0,046274873	0	0,555555556	0,106100796	0,030172297	0,333333333	0,134048257	0,094720068	10,2667	0,276548673	0,183728963
Hunting period	Mean annual hunting opportunity/hunting hour	Mean annual hunting harvest/hunting hour	Hunting sustainability index	Juveniles to adults ratio
2004-05	1,748131692	0,316539922	0,81892673
2005-06	1,543957585	0,255067949	0,834796013
2006-07	1,58762618	0,251918263	0,841323943	1,2
2007-08	1,941306439	0,320927365	0,83468485	1,5
2008-09	1,7058789	0,292881752	0,82831035	1,4
2009-10	2,486682959	0,345068615	0,86123337	1,7
2010-11	1,800069617	0,297396421	0,834786156	1,1
2011-12	1,667496946	0,257222308	0,845743461	2
2012-13	1,855168417	0,309335966	0,833257205	1,3
2013-14	1,480113096	0,225158017	0,847877829	2,1
2014-15	1,577776625	0,318118915	0,798375188	2,1
2015-16	1,808734322	0,263316855	0,854419274	2,1
2016-17	2,309137925	0,318765386	0,861954809	1,7
2017-18	1,7483	0,4147	0,855795357	1,4
2018-19	1,7697	0,2269	0,884080004	1,4
2019-20	1,795	0,232	0,897114977	1,3
Classes of harvested doves
0	41,3384835
0.1 - 1	29,03266437
1.1 - 2	8,955411873
2.1 - 3	7,049290453
3.1 - 4	4,534385759
4.1 - 5	2,582080779
5.1 - 6	1,838945335
6.1 - 7	1,356117222
7.1 - 8	1,062221849
8.1 - 9	0,722142917
9.1 - 10	0,617180284
10.1 -11	0,352674448
11.1 - 12	0,558401209
